# Supplementary material for: Adaptive mutations in sugar metabolism restore growth on glucose in a pyruvate decarboxylase negative yeast strain
Source: Microb Cell Fact. 2015 Aug 8;14:116. doi: 10.1186/s12934-015-0305-6 (PMC4529725; doi:10.1186/s12934-015-0305-6)
Supplement: Supplementary file 2 — Additional file 2. Genome sequencing results of Pdc negative strain E1 and its evolved strains E1A, E1B, E1C. [file 12934_2015_305_MOESM2_ESM.xlsx]

## Sheet: Sheet1
		101	102	103	104
Chr	Pos	E1	E1A	E1B	E1C	Nuc change	Effect	Gene(s)		AA change	Cdn change	Cdn position	CDS length	Gene description
MT	62539		// 2		DEL		Deletion of 500-600 bp the gene	chr0_JIGSAW_8452988_gene_8
2	548654		//	SNV		A/T	Nonsynonymous	YBR157C	ICS2	L/I	Tta/Ata	123	768	Protein of unknown function
4	825268			SNV		A/T	Nonsynonymous	YDR181C	SAS4	S/T	Tct/Act	375	1446	Subunit of the SAS complex (Sas2p, Sas4p, Sas5p), which acetylates free histones and nucleosomes and regulates transcriptional silencing; required for the HAT activity of Sas2p
4	1014480			SNV		A/C	Nonsynonymous	YDR277C	MTH1	I/S	aTt/aGt	85	1302	Negative regulator of the glucose-sensing signal transduction pathway; required for repression of transcription by Rgt1p; interacts with Rgt1p and the Snf3p and Rgt2p glucose sensors; phosphorylated by Yck1p, triggering Mth1p degradation
4	1014492	12% 1	SNV		SNV	G/T	Nonsynonymous	YDR277C		A/D	gCt/gAt	81	1302
4	1162017		//		DEL		Deletion of ~1000 bp of gene	YDR345C	HXT3					Low affinity glucose transporter of the major facilitator superfamily; expression is induced in low or high glucose conditions; HXT3 has a paralog, HXT5, that arose from the whole genome duplication
8	435290			SNV		A/G	Upstream: 48 bases Downstream: 200 bases	YHR169W	DBP8
10	704204				INS	*/+A	Downstream: 359 bases	YJR152W	DAL5
12	908162				SNV	C/G	Nonsynonymous	YLR401C	DUS3	D/H	Gat/Cat	499	2007	Dihydrouridine synthase; member of a widespread family of conserved proteins including Smm1p, Dus1p, and Dus4p; contains a consensus oleate response element (ORE) in its promoter region; forms nuclear foci upon DNA replication
13	283022			SNV		G/C	Nonsynonymous	YMR011W	HXT2	G/R	Ggt/Cgt	75	1626	High-affinity glucose transporter of the major facilitator superfamily; expression is induced by low levels of glucose and repressed by high levels of glucose
13	284197		SNV		SNV	G/A	Novel stop codon	YMR011W		W/*	tgG/tgA	466	1626
13	704014				SNV	C/T	Nonsynonymous	YMR219W	ESC1	L/F	Ctt/Ttt	736	4977	Protein localized to the nuclear periphery; involved in telomeric silencing; interacts with PAD4-domain of Sir4p
14	12588		25% 1			T/C	Nonsynonymous	YNL330C	RPD3	N/D	Aat/Gat	235	1302	Histone deacetylase, component of both the Rpd3S and Rpd3L complexes; regulates transcription, silencing, autophagy and other processes by influencing chromatin remodeling; forms at least two different complexes which have distinct functions and members; Rpd3(L) recruitment to the subtelomeric region is regulated by interaction with the arginine methyltransferase, Hmt1p
14	12704				SNV	G/A	Nonsynonymous	YNL330C		A/V	gCg/gTg	196	1302
14	13038			SNV		A/T	Nonsynonymous	YNL330C		F/I	Ttt/Att	85	1302
14	278451			SNV		G/C	Nonsynonymous	YNL189W	SRP1	S/T	aGc/aCc	73	1629	Karyopherin alpha homolog; forms a dimer with karyopherin beta Kap95p to mediate import of nuclear proteins, binds the nuclear localization signal of the substrate during import; may also play a role in regulation of protein degradation
14	568887	//		SNV		G/T	Nonsynonymous	YNL032W	SIW14	S/I	aGc/aTc	132	846	Tyrosine phosphatase that plays a role in actin filament organization and endocytosis; localized to the cytoplasm
14	624525	//	SNV			G/T	Nonsynonymous	YNR001C	CIT1	P/Q	cCa/cAa	176	1440
14	624528				SNV	T/C	Nonsynonymous	YNR001C		H/R	cAt/cGt	175	1440
14	624802	//		SNV		T/C	Nonsynonymous	YNR001C		M/V	Atg/Gtg	84	1440
14	742966		//	SNV		C/A	Downstream: 150 bases Downstream: 220 bases	YNR064C, YNR063W
16	469045		//	SNV		G/T	Nonsynonymous	YPL045W	VPS16	V/F	Gtt/Ttt	617	2397	Subunit of the vacuole fusion and protein sorting HOPS complex and the CORVET tethering complex; part of the Class C Vps complex essential for membrane docking and fusion at Golgi-to-endosome and endosome-to-vacuole protein transport stages
1: The value means the pecentage reads of the mutations, ideally representing the percentage of the sequenced cells. And the mutation was excluded after sequencing of the individual gene.
2: Unfixed mutations.
